# Supplementary material for: Improved Methods for Reprogramming Human Dermal Fibroblasts Using Fluorescence Activated Cell Sorting
Source: PLoS One. 2013 Mar 29;8(3):e59867. doi: 10.1371/journal.pone.0059867 (PMC3612089; doi:10.1371/journal.pone.0059867)
Supplement: Table S7 — Full Nanostring Data Set For Pluripotent Gene Expresion of Retrovirally Reproggrammed Fibroblasts. (XLSX) [file pone.0059867.s010.xlsx]

## Sheet: Sheet1
Gene Name	0825 Clone J10	1018 Clone C	1023 Clone D2	0825 Clone K2	1018 Clone 2	1023 Clone C	Hues16	Hues42	Fib 0825	Fib 1018	Fib 1023	293 Cells (Viral +)
Oct4	1336.38	15236.2	20129.9	14415	3141	3724.3	11300.2	14933.6	1.75	1.49	2.05	18.36
SOX2	2614.77	6952.36	2934.27	2747.53	1783.65	931.08	3048.38	2271.13	3.65	8.96	17.44	264.9
KLF4	481.6	97.25	314.94	242.81	1693.83	287.6	144.25	120.16	1215.95	856.25	526.4	375.06
MYC	269.8	329.14	265.05	362.08	162.54	49.24	210.89	348.56	195.72	250.83	232.93	1243.2
NANOG	320.23	356.07	570.64	1976.52	92.68	116.38	487.68	1857.02	24.62	36.58	28.73	7.87
Retroviral_Transgenes	3589.31	145.12	152.79	89.45	98647	13412.2	8.79	2.98	4.61	11.94	10.26	36239
CD13	25.21	56.85	236.99	140.57	4843.38	546.11	43.2	46.67	6740.45	7758.54	8231.58	34.1
SRY	22.69	14.96	126.29	106.49	55.61	59.31	142.06	183.72	4.92	10.45	19.5	26.23
SeV	29	26.93	34.3	38.34	19.96	26.86	19.04	16.88	23.19	32.85	27.71	23.61
ACTB	94582.9	79646.2	80471.1	93399.1	68069.7	83373.8	68621.2	65416.8	77957.1	114720	92286.7	46008.8
AFP	6.3	14.96	46.77	29.82	443.42	288013	12.45	68.52	0.79	4.48	1.03	2.62
ALAS1	189.11	127.17	165.27	161.87	168.24	149.96	213.09	230.39	167.6	160.5	168.28	246.54
LIN28	4769.36	48653.1	34275.8	27696.8	14726.9	24994.7	29023	29906	0.79	1.49	3.08	2.62
NR2F2	820.74	471.27	773.33	638.96	769.92	1338.42	205.76	46.67	2060.15	1001.82	743.94	1523.84
POLR2A	1224.17	2161.86	1646.44	1448.31	1911.97	1751.36	1497.46	1452.85	1675.86	1189.2	1409.9	1930.37
POU5F1B	3.78	13.46	21.83	29.82	9.98	67.14	11.72	18.87	1.11	2.24	1.03	2.62
SOX17	8.83	26.93	213.6	289.66	106.93	261.86	188.19	36.74	2.7	2.99	10.26	18.36
XIST	37.82	2790.22	49.89	38.34	2095.9	47	30.75	30.78	36.38	518.83	33.86	16515.7
ZFP42	40.34	7.48	4044.37	3999.9	1481.39	5706.19	3487.01	2841.14	0.16	3.73	2.05	2.62
s-tC-Myc	31.52	35.91	24.95	29.82	24.24	32.45	15.38	19.86	23.99	27.62	32.84	47.21
s-tKlf4	29	26.93	32.74	59.64	24.24	42.53	26.36	24.83	31.46	34.34	37.97	28.85
s-tOct4	1.26	4.49	3.12	12.78	4.28	118.62	5.13	4.97	0.64	0.75	3.08	2.62
s-tSox2	123.55	308.2	112.26	132.05	86.97	48.12	183.8	134.06	0.32	2.99	3.08	13.11
Gene Name	Oct4	SOX2	KLF4	MYC	NANOG	Retroviral_Transgenes	CD13	SRY	SeV	ACTB	AFP	ALAS1	LIN28	NR2F2	POLR2A	POU5F1B	SOX17	XIST	ZFP42	s-tC-Myc	s-tKlf4	s-tOct4	s-tSox2
0825 Clone J10	1336.38	2614.77	481.6	269.8	320.23	3589.31	25.21	22.69	29	94582.9	6.3	189.11	4769.36	820.74	1224.17	3.78	8.83	37.82	40.34	31.52	29	1.26	123.55
1018 Clone C	15236.2	6952.36	97.25	329.14	356.07	145.12	56.85	14.96	26.93	79646.2	14.96	127.17	48653.1	471.27	2161.86	13.46	26.93	2790.22	7.48	35.91	26.93	4.49	308.2
1023 Clone D2	20129.9	2934.27	314.94	265.05	570.64	152.79	236.99	126.29	34.3	80471.1	46.77	165.27	34275.8	773.33	1646.44	21.83	213.6	49.89	4044.37	24.95	32.74	3.12	112.26
0825 Clone K2	14415	2747.53	242.81	362.08	1976.52	89.45	140.57	106.49	38.34	93399.1	29.82	161.87	27696.8	638.96	1448.31	29.82	289.66	38.34	3999.9	29.82	59.64	12.78	132.05
1018 Clone 2	3141	1783.65	1693.83	162.54	92.68	98647	4843.38	55.61	19.96	68069.7	443.42	168.24	14726.9	769.92	1911.97	9.98	106.93	2095.9	1481.39	24.24	24.24	4.28	86.97
1023 Clone C	3724.3	931.08	287.6	49.24	116.38	13412.2	546.11	59.31	26.86	83373.8	288013	149.96	24994.7	1338.42	1751.36	67.14	261.86	47	5706.19	32.45	42.53	118.62	48.12
Hues16	11300.2	3048.38	144.25	210.89	487.68	8.79	43.2	142.06	19.04	68621.2	12.45	213.09	29023	205.76	1497.46	11.72	188.19	30.75	3487.01	15.38	26.36	5.13	183.8
Hues42	14933.6	2271.13	120.16	348.56	1857.02	2.98	46.67	183.72	16.88	65416.8	68.52	230.39	29906	46.67	1452.85	18.87	36.74	30.78	2841.14	19.86	24.83	4.97	134.06
Fib 0825	1.75	3.65	1215.95	195.72	24.62	4.61	6740.45	4.92	23.19	77957.1	0.79	167.6	0.79	2060.15	1675.86	1.11	2.7	36.38	0.16	23.99	31.46	0.64	0.32
Fib 1018	1.49	8.96	856.25	250.83	36.58	11.94	7758.54	10.45	32.85	114720	4.48	160.5	1.49	1001.82	1189.2	2.24	2.99	518.83	3.73	27.62	34.34	0.75	2.99
Fib 1023	2.05	17.44	526.4	232.93	28.73	10.26	8231.58	19.5	27.71	92286.7	1.03	168.28	3.08	743.94	1409.9	1.03	10.26	33.86	2.05	32.84	37.97	3.08	3.08
293 Cells (Viral +)	18.36	264.9	375.06	1243.2	7.87	36239	34.1	26.23	23.61	46008.8	2.62	246.54	2.62	1523.84	1930.37	2.62	18.36	16515.7	2.62	47.21	28.85	2.62	13.11
Min/Max Normalization
Original Min	1.49	3.65	97.25	49.24	7.87	2.98	25.21	4.92	16.88	46008.8	0.79	127.17	0.79	46.67	1189.2	1.03	2.7	30.75	0.16	15.38	24.24	0.64	0.32
Original Max	20129.9	6952.36	1693.83	1243.2	1976.52	98647	8231.58	183.72	38.34	114720	288013	246.54	48653.1	2060.15	2161.86	67.14	289.66	16515.7	5706.19	47.21	59.64	118.62	308.2
New Min	0
New Max	1
Gene Name	Oct4	SOX2	KLF4	MYC	NANOG	Retroviral_Transgenes	CD13	SRY	SeV	ACTB	AFP	ALAS1	LIN28	NR2F2	POLR2A	POU5F1B	SOX17	XIST	ZFP42	s-tC-Myc	s-tKlf4	s-tOct4	s-tSox2
0825 Clone J10	0.0663188	0.37577	0.240733	0.18473	0.158667	0.0363563	0	0.0993848	0.564772	0.706931	1.91311e-05	0.518891	0.0980133	0.384444	0.035953	0.0415973	0.0213619	0.000428877	0.00704167	0.507069	0.134463	0.00525513	0.400253
1018 Clone C	0.75688	1	0	0.23443	0.176872	0.00144094	0.00385554	0.0561521	0.468313	0.489547	4.91992e-05	0	1	0.210879	1	0.18802	0.0844369	0.167394	0.00128285	0.644989	0.0759887	0.0326326	1
1023 Clone D2	1	0.42175	0.136348	0.180751	0.285866	0.00151869	0.0258068	0.678803	0.811743	0.501552	0.000159646	0.319176	0.704489	0.360898	0.470092	0.314627	0.734946	0.00116106	0.708761	0.30066	0.240113	0.0210205	0.363583
0825 Clone K2	0.716077	0.394876	0.0911699	0.262019	1	0.000876586	0.0140574	0.568065	1	0.689702	0.000100794	0.290693	0.569265	0.294162	0.266393	0.435486	1	0.000460421	0.700967	0.45366	1	0.102899	0.427862
1018 Clone 2	0.155974	0.256163	1	0.0948943	0.0430803	1	0.587126	0.283501	0.143523	0.321067	0.00153684	0.344056	0.302681	0.359204	0.743086	0.13538	0.363221	0.125275	0.25959	0.278354	0	0.0308527	0.281441
1023 Clone C	0.184953	0.133468	0.119224	0	0.055119	0.135935	0.0634751	0.304195	0.465051	0.543796	1	0.190919	0.513725	0.641551	0.577961	1	0.903122	0.00098575	1	0.536287	0.516667	1	0.155255
Hues16	0.561332	0.438172	0.0294379	0.13539	0.243725	5.88986e-05	0.0021922	0.767002	0.100652	0.329093	4.04843e-05	0.719779	0.596523	0.0790125	0.316925	0.1617	0.646397	0	0.611082	0	0.059887	0.0380573	0.595946
Hues42	0.741845	0.326317	0.0143494	0.250695	0.939299	0	0.00261504	1	0	0.282456	0.000235163	0.864706	0.614672	0	0.271061	0.269853	0.118623	1.81985e-06	0.497891	0.140748	0.0166667	0.0367011	0.43439
Fib 0825	1.29171e-05	0	0.700685	0.122684	0.00850837	1.65241e-05	0.818296	0	0.294035	0.464964	0	0.338695	0	1	0.500339	0.0012101	0	0.000341524	0	0.2705	0.203955	0	0
Fib 1018	0	0.000764171	0.475391	0.168842	0.0145836	9.08316e-05	0.942357	0.0309284	0.744175	1	1.28119e-05	0.279216	1.43878e-05	0.474378	0	0.0183028	0.00101059	0.0296077	0.000625654	0.384543	0.285311	0.000932361	0.00867221
Fib 1023	2.78214e-05	0.00198454	0.268793	0.153849	0.0105961	7.38007e-05	1	0.0815436	0.50466	0.673513	8.33297e-07	0.344391	4.70687e-05	0.346301	0.226904	0	0.0263451	0.000188657	0.000331229	0.548539	0.387853	0.0206815	0.00896453
293 Cells (Viral +)	0.000838121	0.0375969	0.174003	1	0	0.367341	0.0010833	0.119183	0.313607	0	6.35389e-06	1	3.76139e-05	0.73364	0.762003	0.0240508	0.0545721	1	0.000431123	1	0.130226	0.0167825	0.0415422
