# Supplementary material for: Improved Methods for Reprogramming Human Dermal Fibroblasts Using Fluorescence Activated Cell Sorting
Source: PLoS One. 2013 Mar 29;8(3):e59867. doi: 10.1371/journal.pone.0059867 (PMC3612089; doi:10.1371/journal.pone.0059867)
Supplement: Table S8 — Full Nanostring Data Set For Embryoid Bodies Derived From Retrovirally Reproggrammed Fibroblasts. (XLSX) [file pone.0059867.s011.xlsx]

## Sheet: Sheet1
Gene Name	0825J10	1018C	1023D2	0825K2	10182	1023C	Hues42
ABCG2	8.91	168.81	115.15	117.16	97.72	148.21	23.05
ACTB	56520.1	50600.7	52101.9	49651.1	46441.5	53065.8	57991.5
ADIPOQ	12.48	453.12	328.48	646.85	435.9	453.84	8.1
ALAS1	122.08	154.37	151.88	152.61	146.58	150.05	165.1
ANPEP	25.84	377.6	322.83	245.15	171.01	214.49	28.04
APOE	182.67	9810.95	6857.92	10575.1	5844.08	8338.45	6895.68
CD34	19.6	489.77	122.92	526.74	435.9	183.19	13.71
CD36	16.93	68.86	52.98	54.15	45	33.14	161.99
CD4	16.04	18.88	7.77	26.58	29.57	17.49	6.85
CD44	158.61	358.72	645.67	890.04	311.17	377.43	386.28
CDH1	51.68	3386.19	3508.78	4823.34	1410.55	6351.88	3754.37
CDH2	6940.59	1776.94	4881.36	2078.4	1631.71	1990.25	1198.71
CDH5	13.37	316.52	92.54	323.92	317.6	127.96	9.35
CDX2	26.73	349.84	101.02	286.51	208.3	264.2	12.46
CEACAM1	7.13	31.1	21.19	24.61	16.72	30.38	20.56
CRABP2	2779.27	5567.39	4424.3	6010.71	5424.9	4234.59	1718.31
CTNNB1	7039.5	12770.7	10580	12489.1	14740.7	11600.9	7543.01
DLL1	852.76	143.27	243.71	209.71	114.44	276.17	69.78
EN1	230.79	33.32	38.85	28.55	102.87	25.78	8.72
FAS	65.94	75.52	49.45	37.41	55.29	30.38	96.57
FGFR2	801.97	3931.49	2670.97	4952.31	5057.16	3358.21	1514.58
FOXA2	18.71	322.07	85.48	296.35	201.87	282.61	85.35
FUT4	24.95	59.97	25.43	58.09	41.15	58.92	27.41
GATA2	33.86	72.19	85.48	71.87	75.86	126.12	26.17
GATA3	45.44	166.59	91.83	232.36	227.59	307.47	20.56
GATA4	11.58	255.44	101.02	251.06	74.58	276.17	40.5
GATA6	24.06	1161.68	452.81	1246.45	1955.74	804.57	45.48
GCG	27.62	15.55	19.78	26.58	23.14	16.57	13.71
HAND1	16.04	2393.32	1637.48	3475.48	2475.22	2522.34	16.2
HHEX	21.39	223.23	159.65	167.37	181.3	175.83	83.49
HNF1A	21.39	33.32	20.49	44.3	34.72	24.86	11.21
HNF1B	32.97	172.14	45.92	162.45	100.29	203.44	31.15
ICAM1	18.71	99.95	27.55	81.72	83.58	58	59.19
INHBA	30.3	46.64	52.98	97.47	57.86	59.84	126.47
ISL1	223.66	1017.3	180.84	585.81	938.65	896.63	28.04
ITGA4	51.68	181.03	96.78	76.8	87.44	39.58	34.89
ITGA6	202.27	981.76	1460.17	1200.17	700.78	813.78	1416.77
ITGAL	40.99	48.87	38.85	61.04	51.43	50.63	36.76
ITGAM	11.58	22.21	10.6	15.75	5.14	9.21	13.08
ITGAV	183.56	404.25	365.93	343.61	383.18	360.86	261.05
ITGAX	20.49	18.88	17.66	27.57	19.29	11.05	22.43
ITGB1	2291.85	4721.12	3692.45	5219.13	4962.01	4971.03	6688.21
ITGB3	13.37	339.84	40.97	231.37	30.86	46.03	8.72
KDR	84.65	4216.91	1997.75	4854.84	3058.98	2257.22	1854.76
KIT	190.69	157.7	139.16	188.05	180.02	232.9	204.35
LEF1	114.06	1198.33	635.78	1319.3	1505.7	886.5	14.95
MAP2	16859.2	560.85	907.04	395.79	417.89	293.66	18.69
MAPT	359.99	35.54	19.07	32.49	38.57	18.41	18.69
MCAM	177.32	145.49	214.75	128.98	165.87	76.41	228.65
MME	8.91	593.05	301.64	616.33	684.06	287.22	105.29
MNX1	17.82	26.65	20.49	19.69	19.29	16.57	11.21
MYOD1	36.53	43.31	15.54	28.55	33.43	26.7	18.69
MYOG	14.26	7.77	12.01	9.85	10.29	11.97	8.1
NANOG	10.69	14.44	37.44	37.41	6.43	39.58	930.8
NCAM1	6625.15	609.71	348.97	697.07	1308.97	303.79	39.87
NEFL	11990.3	513.09	132.1	147.68	321.46	100.34	155.76
NES	7959.98	1688.1	2440.68	1215.93	1521.13	968.43	2704.57
NEUROG3	59.7	17.77	7.77	21.66	23.14	11.97	9.97
NGFR	224.55	318.74	260.67	265.83	534.9	191.48	89.09
NKX2-5	125.64	35.54	24.72	28.55	52.72	51.55	21.81
NOG	158.61	307.63	167.42	315.06	357.46	290.9	16.2
NOTCH1	1202.06	576.4	447.16	616.33	694.35	364.54	318.37
OTX2	28.51	128.83	2081.82	430.25	189.02	549.58	317.74
PAX3	854.54	312.08	346.85	180.17	155.59	66.28	14.33
PAX6	1431.07	63.3	3113.9	639.96	124.73	556.94	21.81
PAX7	66.83	34.43	37.44	39.38	29.57	23.01	14.95
PDGFRA	40.99	308.74	121.5	478.49	631.34	267.88	42.99
PDX1	29.41	37.76	22.61	37.41	28.29	34.06	13.08
PECAM1	25.84	928.45	265.61	794.54	1042.81	299.18	12.46
POLR2A	1829.38	1615.91	1595.09	1665.87	1854.16	1585.21	1318.33
POU5F1	21.39	228.78	1398.71	321.95	23.14	1761.04	6088.23
POU5F1B	15.15	10	15.54	14.77	11.57	16.57	13.71
SDC1	158.61	424.25	349.68	280.6	604.34	201.6	190.02
SLC2A2	24.06	39.98	35.32	28.55	25.72	31.3	8.1
SNAI2	61.48	2132.33	994.64	2862.1	3255.71	1245.52	21.18
SOX10	13.37	132.16	70.64	70.89	57.86	23.01	17.44
SOX2	2749.86	319.85	2180.72	295.37	297.03	741.05	2019.24
SOX9	2199.18	591.94	607.52	916.62	1333.4	849.68	120.87
SPI1	12.48	35.54	12.01	22.64	16.72	11.05	16.82
SRF	736.92	782.97	1054.68	617.32	673.77	726.32	862.27
SRY	72.18	36.65	92.54	99.44	50.15	109.55	287.22
SST	416.13	2504.38	696.53	2103.99	1032.52	440.95	13.08
STAT3	1290.28	1156.12	1069.52	1176.54	1193.25	985.92	1344.5
SYP	337.72	76.63	24.72	35.44	28.29	27.62	27.41
SeV	26.73	19.99	17.66	9.85	12.86	8.29	7.48
T	17.82	46.64	72.76	83.69	14.14	83.77	10.59
TDGF1	30.3	115.5	839.93	287.49	32.15	1028.27	15823
TH	1933.63	115.5	17.66	43.32	60.43	16.57	12.46
THY1	490.98	1045.06	1183.96	1210.02	942.51	940.81	5367.39
TNFRSF1A	308.31	975.1	690.17	1033.78	831.93	733.69	408.08
TWIST1	9.8	95.51	28.26	98.46	420.47	58.92	9.97
XIST	16.93	6644.66	12.72	21.66	5374.76	11.97	9.35
ZFP42	16.93	13.33	936.71	780.75	119.58	1520.77	2084.65
r-tSox2	7747.9	146.6	145.52	270.75	73.29	70.88	12.46
s-tC-Myc	8.91	7.77	5.65	10.83	12.86	3.68	2.49
s-tKlf4	31.19	24.43	27.55	24.61	28.29	31.3	19.94
s-tOct4	20.49	15.55	12.72	7.88	11.57	9.21	3.12
s-tSox2	261.98	46.64	206.98	59.07	55.29	94.82	155.13
NEG_A	4	6	3	5	3	6	8
NEG_B	8	10	8	13	3	8	15
NEG_C	32	11	16	13	5	17	23
NEG_D	8	3	4	13	1	2	1
NEG_E	11	8	11	10	10	7	4
NEG_F	5	2	6	4	4	4	4
NEG_G	38	33	46	28	21	36	13
NEG_H	15	7	12	11	9	7	12
POS_A	28033	18572	28671	24667	18812	22803	19435
POS_B	7139	5120	8087	6550	5637	5830	5644
POS_C	1736	1255	1789	1554	1313	1332	1266
POS_D	592	402	705	632	458	535	496
POS_E	152	99	139	110	107	102	96
POS_F	37	16	41	41	26	18	22
Transposed
Gene Name	ABCG2	ACTB	ADIPOQ	ALAS1	ANPEP	APOE	CD34	CD36	CD4	CD44	CDH1	CDH2	CDH5	CDX2	CEACAM1	CRABP2	CTNNB1	DLL1	EN1	FAS	FGFR2	FOXA2	FUT4	GATA2	GATA3	GATA4	GATA6	GCG	HAND1	HHEX	HNF1A	HNF1B	ICAM1	INHBA	ISL1	ITGA4	ITGA6	ITGAL	ITGAM	ITGAV	ITGAX	ITGB1	ITGB3	KDR	KIT	LEF1	MAP2	MAPT	MCAM
0825J10	8.91	56520.1	12.48	122.08	25.84	182.67	19.6	16.93	16.04	158.61	51.68	6940.59	13.37	26.73	7.13	2779.27	7039.5	852.76	230.79	65.94	801.97	18.71	24.95	33.86	45.44	11.58	24.06	27.62	16.04	21.39	21.39	32.97	18.71	30.3	223.66	51.68	202.27	40.99	11.58	183.56	20.49	2291.85	13.37	84.65	190.69	114.06	16859.2	359.99	177.32
1018C	168.81	50600.7	453.12	154.37	377.6	9810.95	489.77	68.86	18.88	358.72	3386.19	1776.94	316.52	349.84	31.1	5567.39	12770.7	143.27	33.32	75.52	3931.49	322.07	59.97	72.19	166.59	255.44	1161.68	15.55	2393.32	223.23	33.32	172.14	99.95	46.64	1017.3	181.03	981.76	48.87	22.21	404.25	18.88	4721.12	339.84	4216.91	157.7	1198.33	560.85	35.54	145.49
1023D2	115.15	52101.9	328.48	151.88	322.83	6857.92	122.92	52.98	7.77	645.67	3508.78	4881.36	92.54	101.02	21.19	4424.3	10580	243.71	38.85	49.45	2670.97	85.48	25.43	85.48	91.83	101.02	452.81	19.78	1637.48	159.65	20.49	45.92	27.55	52.98	180.84	96.78	1460.17	38.85	10.6	365.93	17.66	3692.45	40.97	1997.75	139.16	635.78	907.04	19.07	214.75
0825K2	117.16	49651.1	646.85	152.61	245.15	10575.1	526.74	54.15	26.58	890.04	4823.34	2078.4	323.92	286.51	24.61	6010.71	12489.1	209.71	28.55	37.41	4952.31	296.35	58.09	71.87	232.36	251.06	1246.45	26.58	3475.48	167.37	44.3	162.45	81.72	97.47	585.81	76.8	1200.17	61.04	15.75	343.61	27.57	5219.13	231.37	4854.84	188.05	1319.3	395.79	32.49	128.98
10182	97.72	46441.5	435.9	146.58	171.01	5844.08	435.9	45	29.57	311.17	1410.55	1631.71	317.6	208.3	16.72	5424.9	14740.7	114.44	102.87	55.29	5057.16	201.87	41.15	75.86	227.59	74.58	1955.74	23.14	2475.22	181.3	34.72	100.29	83.58	57.86	938.65	87.44	700.78	51.43	5.14	383.18	19.29	4962.01	30.86	3058.98	180.02	1505.7	417.89	38.57	165.87
1023C	148.21	53065.8	453.84	150.05	214.49	8338.45	183.19	33.14	17.49	377.43	6351.88	1990.25	127.96	264.2	30.38	4234.59	11600.9	276.17	25.78	30.38	3358.21	282.61	58.92	126.12	307.47	276.17	804.57	16.57	2522.34	175.83	24.86	203.44	58	59.84	896.63	39.58	813.78	50.63	9.21	360.86	11.05	4971.03	46.03	2257.22	232.9	886.5	293.66	18.41	76.41
Hues42	23.05	57991.5	8.1	165.1	28.04	6895.68	13.71	161.99	6.85	386.28	3754.37	1198.71	9.35	12.46	20.56	1718.31	7543.01	69.78	8.72	96.57	1514.58	85.35	27.41	26.17	20.56	40.5	45.48	13.71	16.2	83.49	11.21	31.15	59.19	126.47	28.04	34.89	1416.77	36.76	13.08	261.05	22.43	6688.21	8.72	1854.76	204.35	14.95	18.69	18.69	228.65
Min/Max Normalization
Original Min	8.91	46441.5	8.1	122.08	25.84	182.67	13.71	16.93	6.85	158.61	51.68	1198.71	9.35	12.46	7.13	1718.31	7039.5	69.78	8.72	30.38	801.97	18.71	24.95	26.17	20.56	11.58	24.06	13.71	16.04	21.39	11.21	31.15	18.71	30.3	28.04	34.89	202.27	36.76	5.14	183.56	11.05	2291.85	8.72	84.65	139.16	14.95	18.69	18.41	76.41
Original Max	168.81	57991.5	646.85	165.1	377.6	10575.1	526.74	161.99	29.57	890.04	6351.88	6940.59	323.92	349.84	31.1	6010.71	14740.7	852.76	230.79	96.57	5057.16	322.07	59.97	126.12	307.47	276.17	1955.74	27.62	3475.48	223.23	44.3	203.44	99.95	126.47	1017.3	181.03	1460.17	61.04	22.21	404.25	27.57	6688.21	339.84	4854.84	232.9	1505.7	16859.2	359.99	228.65
New Min	0
New Max	1
Gene Name	ABCG2	ACTB	ADIPOQ	ALAS1	ANPEP	APOE	CD34	CD36	CD4	CD44	CDH1	CDH2	CDH5	CDX2	CEACAM1	CRABP2	CTNNB1	DLL1	EN1	FAS	FGFR2	FOXA2	FUT4	GATA2	GATA3	GATA4	GATA6	GCG	HAND1	HHEX	HNF1A	HNF1B	ICAM1	INHBA	ISL1	ITGA4	ITGA6	ITGAL	ITGAM	ITGAV	ITGAX	ITGB1	ITGB3	KDR	KIT	LEF1	MAP2	MAPT	MCAM
0825J10	0	0.872602	0.00685714	0	0	0	0.0114808	0	0.404489	0	0	1	0.0127793	0.0422965	0	0.247172	0	1	1	0.537241	0	0	0	0.0769385	0.0867171	0	0	1	0	0	0.307646	0.0105636	0	0	0.197744	0.11489	0	0.174217	0.37727	0	0.571429	0	0.0140432	0	0.549712	0.0664833	1	1	0.662835
1018C	1	0.360103	0.696705	0.750581	1	0.92647	0.927938	0.35799	0.529489	0.273587	0.52927	0.100704	0.976476	1	1	0.89672	0.74419	0.0938594	0.110776	0.681976	0.73546	1	1	0.46043	0.508975	0.921652	0.588928	0.132279	0.687186	1	0.668178	0.81833	1	0.169907	1	1	0.619676	0.498764	1	1	0.473971	0.552564	1	0.866267	0.197781	0.793815	0.0321939	0.0501493	0.453757
1023D2	0.664415	0.490083	0.501573	0.692701	0.844297	0.642318	0.212873	0.248518	0.040493	0.665901	0.548729	0.641367	0.264456	0.262493	0.586567	0.630414	0.459738	0.222138	0.135678	0.28811	0.439228	0.220102	0.0137065	0.593397	0.248405	0.338032	0.221957	0.436377	0.4687	0.684998	0.280447	0.0857276	0.108813	0.235832	0.154459	0.423498	1	0.0860791	0.319859	0.826363	0.400121	0.318582	0.0973967	0.401053	0	0.416455	0.0527509	0.0019322	0.908697
0825K2	0.676986	0.27789	1	0.70967	0.623465	1	1	0.256583	0.868398	1	0.757382	0.153206	1	0.812289	0.729245	1	0.707627	0.178715	0.0892962	0.106209	0.97536	0.915216	0.946316	0.457229	0.738211	0.905098	0.632812	0.925234	1	0.723246	1	0.762087	0.775603	0.698451	0.563825	0.28678	0.793306	1	0.621558	0.725225	1	0.665842	0.672415	1	0.521549	0.874962	0.0223925	0.0412202	0.34531
10182	0.55541	0	0.669746	0.569503	0.412696	0.544762	0.822934	0.193506	1	0.208578	0.215687	0.0754108	0.979909	0.580473	0.400083	0.863524	1	0.0570385	0.423965	0.376341	1	0.603771	0.462593	0.497149	0.721585	0.238104	1	0.67793	0.710861	0.792261	0.710487	0.4013	0.798498	0.286576	0.920496	0.359587	0.396303	0.604201	0	0.904527	0.498789	0.607357	0.066864	0.623524	0.435886	1	0.0237048	0.0590198	0.587625
1023C	0.871169	0.573532	0.697832	0.650163	0.536303	0.78478	0.330351	0.111747	0.46831	0.299167	1	0.137854	0.377054	0.746162	0.969962	0.586218	0.592298	0.263595	0.0768226	0	0.600735	0.869924	0.970017	1	1	1	0.404058	0.205607	0.724481	0.765161	0.412511	1	0.483629	0.307164	0.87802	0.0320925	0.486136	0.571252	0.23843	0.803389	0	0.609409	0.112678	0.455447	1	0.584639	0.0163279	0	0
Hues42	0.0884303	1	0	1	0.00625426	0.645951	0	1	0	0.311267	0.58771	0	0	0	0.560284	0	0.0653806	0	0	1	0.167468	0.219673	0.0702456	0	0	0.109301	0.0110888	0	4.62503e-05	0.307669	0	0	0.498277	1	0	0	0.965498	0	0.465144	0.351126	0.688862	1	0	0.371077	0.695434	0	0	0.00081972	1
[truncated: 63 more columns]
