# Supplementary material for: Improved Methods for Reprogramming Human Dermal Fibroblasts Using Fluorescence Activated Cell Sorting
Source: PLoS One. 2013 Mar 29;8(3):e59867. doi: 10.1371/journal.pone.0059867 (PMC3612089; doi:10.1371/journal.pone.0059867)
Supplement: Table S9 — Full Nanostring Data Set For Pluripotent Gene Expresion of Sendai Reproggrammed Fibroblasts. (XLSX) [file pone.0059867.s012.xlsx]

## Sheet: Sheet1
Gene Name	PCK2 P5	PCK2 P10	PCK3 P5	PCK3 P10	SRT1 P5	SRT1 P10	SRTB P5	SRTB P10	Hues 16	Hues 42	Sendai Control	1043 Fib
Oct 4	19270.9	17262.9	14035.8	15544.6	20707.5	21052.7	19965.9	18179.2	9615.57	12707.3	20.38	5.5
SOX2	3172.17	2434.7	2284.48	2567.66	3949.9	5188.43	5023.27	4400.96	2593.94	1932.55	23.04	13.36
KLF4	298.19	152.06	321.23	136.44	203.99	366.23	222.55	305.72	122.75	102.25	279.17	2265.68
MYC	349.24	198.57	227.81	122.69	309.99	288.18	143.07	242.95	179.45	296.6	28.36	166.61
NANOG	647.43	613.59	502.97	512.76	747.98	662.81	397.41	554.48	414.98	1580.18	37.22	20.43
Retroviral_Transgenes	8.12	2.68	14.08	9.9	8	8.41	15.9	8.14	7.48	2.54	6.2	7.07
s-tC-Myc	16.24	16.99	454.34	52.82	14	13.21	15.9	17.44	13.08	16.9	24517.8	17.29
s-tKlf4	19.72	19.68	37.11	21.46	20	21.61	47.69	22.09	22.43	21.13	2779.25	26.72
s-tOct4	3.48	4.47	3.84	7.7	6	10.81	15.9	11.62	4.36	4.23	1506.61	1.57
s-tSox2	142.71	112.7	138.22	176.61	148	177.71	317.93	194.13	156.4	114.08	5361.75	3.14
SeV	18.56	13.42	465.85	45.11	26	22.81	63.59	23.25	16.2	14.37	17030	25.93
LIN28	27775.7	26679.7	21854.2	21804.5	31173.2	39745.9	43588	35239.1	24696.3	25447.6	1.77	2.36
NR2F2	207.69	144.9	273.88	57.22	190	207.73	158.96	181.34	175.09	39.72	718.74	849.53
POLR2A	1503.71	1618.96	1328.45	1626.31	1753.95	1685.85	1923.47	1569.28	1274.23	1236.26	1145.02	1304.56
POU5F1B	15.08	17.89	21.76	19.26	28	30.02	15.9	23.25	9.97	16.06	3.54	2.36
SOX17	261.06	871.2	271.32	462.7	307.99	87.65	476.89	55.8	160.13	31.27	11.52	10.22
SRY	11.6	6.26	20.48	12.1	24	9.61	15.9	11.62	120.88	156.33	18.61	18.08
XIST	2979.57	2977.63	2654.35	1188.93	2989.92	668.82	1971.16	525.42	26.17	26.2	34.56	562.69
ZFP42	3152.45	2808.58	2759.29	2716.76	3441.91	4193.01	4403.31	3232.72	2967.17	2417.59	7.98	7.07
ACTB	61368.9	52634.9	61991.9	56260.2	59168.4	60040.9	73536.9	60619.6	58391.3	55664.6	58054.9	78327.5
AFP	31.33	23.26	15.36	8.25	10	124.88	15.9	13.95	10.59	58.31	2.66	1.57
ALAS1	146.19	158.32	163.82	147.45	130	133.28	95.38	141.82	181.32	196.04	202.95	132.03
ANPEP	69.62	156.53	103.67	73.72	154	157.3	111.27	94.16	36.76	39.72	4484.38	6261.86
NEG_A	1	4	3	5	1	1	1	1	3	4	4	4
NEG_B	1	1	2	1	1	1	1	3	5	2	1	2
NEG_C	5	8	11	10	4	4	1	8	13	8	11	5
NEG_D	2	1	2	4	4	2	1	1	1	1	3	3
NEG_E	1	1	1	1	1	2	1	1	2	6	2	1
NEG_F	2	1	2	2	3	2	1	1	1	4	4	1
NEG_G	19	16	34	39	18	21	2	33	33	42	34	33
NEG_H	4	2	1	5	3	2	1	3	5	5	4	4
POS_A	17823	15806	29082	33142	15791	14171	1600	22286	31836	28202	30801	30180
POS_B	4419	3792	7131	7960	3904	3462	430	5436	7532	6761	6999	7233
POS_C	1010	979	1677	1851	903	855	88	1257	1792	1554	1647	1764
POS_D	370	347	532	620	322	295	31	461	585	511	554	555
POS_E	93	98	160	153	61	63	12	93	136	127	151	147
POS_F	14	11	36	21	19	12	4	22	32	21	33	26
Gene Name	Oct 4	SOX2	KLF4	MYC	NANOG	Retroviral_Transgenes	s-tC-Myc	s-tKlf4	s-tOct4	s-tSox2	SeV	LIN28	NR2F2	POLR2A	POU5F1B	SOX17	SRY	XIST	ZFP42	ACTB	AFP	ALAS1	ANPEP	NEG_A	NEG_B	NEG_C	NEG_D	NEG_E	NEG_F	NEG_G	NEG_H	POS_A	POS_B	POS_C	POS_D	POS_E	POS_F
PCK2 P5	19270.9	3172.17	298.19	349.24	647.43	8.12	16.24	19.72	3.48	142.71	18.56	27775.7	207.69	1503.71	15.08	261.06	11.6	2979.57	3152.45	61368.9	31.33	146.19	69.62	1	1	5	2	1	2	19	4	17823	4419	1010	370	93	14
PCK2 P10	17262.9	2434.7	152.06	198.57	613.59	2.68	16.99	19.68	4.47	112.7	13.42	26679.7	144.9	1618.96	17.89	871.2	6.26	2977.63	2808.58	52634.9	23.26	158.32	156.53	4	1	8	1	1	1	16	2	15806	3792	979	347	98	11
PCK3 P5	14035.8	2284.48	321.23	227.81	502.97	14.08	454.34	37.11	3.84	138.22	465.85	21854.2	273.88	1328.45	21.76	271.32	20.48	2654.35	2759.29	61991.9	15.36	163.82	103.67	3	2	11	2	1	2	34	1	29082	7131	1677	532	160	36
PCK3 P10	15544.6	2567.66	136.44	122.69	512.76	9.9	52.82	21.46	7.7	176.61	45.11	21804.5	57.22	1626.31	19.26	462.7	12.1	1188.93	2716.76	56260.2	8.25	147.45	73.72	5	1	10	4	1	2	39	5	33142	7960	1851	620	153	21
SRT1 P5	20707.5	3949.9	203.99	309.99	747.98	8	14	20	6	148	26	31173.2	190	1753.95	28	307.99	24	2989.92	3441.91	59168.4	10	130	154	1	1	4	4	1	3	18	3	15791	3904	903	322	61	19
SRT1 P10	21052.7	5188.43	366.23	288.18	662.81	8.41	13.21	21.61	10.81	177.71	22.81	39745.9	207.73	1685.85	30.02	87.65	9.61	668.82	4193.01	60040.9	124.88	133.28	157.3	1	1	4	2	2	2	21	2	14171	3462	855	295	63	12
SRTB P5	19965.9	5023.27	222.55	143.07	397.41	15.9	15.9	47.69	15.9	317.93	63.59	43588	158.96	1923.47	15.9	476.89	15.9	1971.16	4403.31	73536.9	15.9	95.38	111.27	1	1	1	1	1	1	2	1	1600	430	88	31	12	4
SRTB P10	18179.2	4400.96	305.72	242.95	554.48	8.14	17.44	22.09	11.62	194.13	23.25	35239.1	181.34	1569.28	23.25	55.8	11.62	525.42	3232.72	60619.6	13.95	141.82	94.16	1	3	8	1	1	1	33	3	22286	5436	1257	461	93	22
Hues 16	9615.57	2593.94	122.75	179.45	414.98	7.48	13.08	22.43	4.36	156.4	16.2	24696.3	175.09	1274.23	9.97	160.13	120.88	26.17	2967.17	58391.3	10.59	181.32	36.76	3	5	13	1	2	1	33	5	31836	7532	1792	585	136	32
Hues 42	12707.3	1932.55	102.25	296.6	1580.18	2.54	16.9	21.13	4.23	114.08	14.37	25447.6	39.72	1236.26	16.06	31.27	156.33	26.2	2417.59	55664.6	58.31	196.04	39.72	4	2	8	1	6	4	42	5	28202	6761	1554	511	127	21
Sendai Control	20.38	23.04	279.17	28.36	37.22	6.2	24517.8	2779.25	1506.61	5361.75	17030	1.77	718.74	1145.02	3.54	11.52	18.61	34.56	7.98	58054.9	2.66	202.95	4484.38	4	1	11	3	2	4	34	4	30801	6999	1647	554	151	33
1043 Fib	5.5	13.36	2265.68	166.61	20.43	7.07	17.29	26.72	1.57	3.14	25.93	2.36	849.53	1304.56	2.36	10.22	18.08	562.69	7.07	78327.5	1.57	132.03	6261.86	4	2	5	3	1	1	33	4	30180	7233	1764	555	147	26
Min/Max Normalization
Original Min	5.5	13.36	102.25	28.36	20.43	2.54	13.08	19.68	1.57	3.14	13.42	1.77	39.72	1145.02	2.36	10.22	6.26	26.17	7.07	52634.9	1.57	95.38	36.76	1	1	1	1	1	1	2	1	1600	430	88	31	12	4
Original Max	21052.7	5188.43	2265.68	349.24	1580.18	15.9	24517.8	2779.25	1506.61	5361.75	17030	43588	849.53	1923.47	30.02	871.2	156.33	2989.92	4403.31	78327.5	124.88	202.95	6261.86	5	5	13	4	6	4	42	5	33142	7960	1851	620	160	36
New Min	0
New Max	1
Gene Name	Oct 4	SOX2	KLF4	MYC	NANOG	Retroviral_Transgenes	s-tC-Myc	s-tKlf4	s-tOct4	s-tSox2	SeV	LIN28	NR2F2	POLR2A	POU5F1B	SOX17	SRY	XIST	ZFP42	ACTB	AFP	ALAS1	ANPEP	NEG_A	NEG_B	NEG_C	NEG_D	NEG_E	NEG_F	NEG_G	NEG_H	POS_A	POS_B	POS_C	POS_D	POS_E	POS_F
PCK2 P5	0.915343	0.61039	0.0905691	1	0.401987	0.417665	0.000128955	1.4495e-05	0.00126907	0.0260459	0.000302058	0.637217	0.207419	0.460775	0.45987	0.291342	0.0355834	0.996508	0.71547	0.33994	0.241343	0.472344	0.00527863	0	0	0.333333	0.333333	0	0.333333	0.425	0.75	0.51433	0.529748	0.522972	0.575552	0.547297	0.3125
PCK2 P10	0.81994	0.467885	0.0230236	0.530448	0.380292	0.010479	0.000159561	0	0.00192686	0.0204456	0	0.612073	0.129882	0.608825	0.561461	1	0	0.995853	0.637251	0	0.175898	0.585107	0.0192399	0.75	0	0.583333	0	0	0	0.35	0.25	0.450384	0.446481	0.505389	0.536503	0.581081	0.21875
PCK3 P5	0.666611	0.438858	0.101219	0.621572	0.30937	0.863772	0.0180071	0.0063162	0.00150827	0.025208	0.0265876	0.501361	0.289154	0.235635	0.701374	0.303259	0.0947558	0.886775	0.62604	0.36419	0.111832	0.636237	0.0107484	0.5	0.25	0.833333	0.333333	0	0.333333	0.8	0	0.871283	0.889907	0.901305	0.850594	1	1
PCK3 P10	0.738299	0.493578	0.0158036	0.293973	0.315647	0.550898	0.00162173	0.000645028	0.00407298	0.0323722	0.0018623	0.50022	0.02161	0.618267	0.610991	0.525541	0.0389152	0.392327	0.616365	0.141102	0.0541724	0.484057	0.00593725	1	0	0.75	1	0	0.333333	0.925	1	1	1	1	1	0.952703	0.53125
SRT1 P5	0.983597	0.760674	0.0470272	0.87768	0.466453	0.408683	3.75437e-05	0.00011596	0.00294344	0.0270331	0.000739279	0.715167	0.185574	0.782234	0.92697	0.34585	0.118212	1	0.781313	0.254295	0.0683643	0.321837	0.0188334	0	0	0.25	1	0	0.666667	0.4	0.5	0.449908	0.461355	0.46228	0.494058	0.331081	0.46875
SRT1 P10	1	1	0.122019	0.809711	0.411848	0.439371	5.30509e-06	0.000699384	0.00613937	0.0325775	0.000551815	0.911851	0.207468	0.694752	1	0.0899324	0.0223229	0.216837	0.952164	0.288254	1	0.352329	0.0193635	0	0	0.25	0.333333	0.2	0.333333	0.475	0.25	0.398548	0.402656	0.435054	0.448217	0.344595	0.25
SRTB P5	0.948365	0.968085	0.0556061	0.357486	0.241693	1	0.00011508	0.0101501	0.00952134	0.0587447	0.0029483	1	0.147244	1	0.489516	0.542022	0.0642367	0.65626	1	0.813538	0.116211	0	0.0119693	0	0	0	0	0	0	0	0	0	0	0	0	0	0
SRTB P10	0.863476	0.847834	0.0940497	0.668755	0.342395	0.419162	0.000177925	0.000873324	0.00667756	0.0356417	0.000577672	0.808451	0.174881	0.545006	0.755242	0.0529397	0.0357167	0.168452	0.733729	0.310776	0.100397	0.431719	0.00922074	0	0.5	0.583333	0	0	0	0.775	0.5	0.655824	0.664807	0.663074	0.730051	0.547297	0.5625
Hues 16	0.456596	0.498656	0.00947569	0.470861	0.252957	0.36976	0	0.000996532	0.00185377	0.0286007	0.00016337	0.566567	0.167163	0.165984	0.275127	0.174116	0.763777	0	0.673325	0.224048	0.073149	0.798922	0	0.5	1	1	0	0.2	0	0.775	1	0.958595	0.943161	0.966534	0.940577	0.837838	0.875
Hues 42	0.603493	0.370853	0	0.835951	1	0	0.000155888	0.000525444	0.00176739	0.0207031	5.58279e-05	0.583805	0	0.117207	0.4953	0.0244489	1	1.01223e-05	0.548314	0.117918	0.460141	0.935763	0.000475494	0.75	0.25	0.583333	0	1	1	1	1	0.843383	0.84077	0.831537	0.814941	0.777027	0.53125
Sendai Control	0.000706983	0.00187051	0.0817775	0	0.0107645	0.273952	1	1	1	1	1	0	0.838493	0	0.0426609	0.00150991	0.0822949	0.00283087	0.000206995	0.210956	0.00883951	1	0.714466	0.75	0	0.833333	0.666667	0.2	1	0.8	0.75	0.925781	0.872377	0.884288	0.887946	0.939189	0.90625
1043 Fib	0	0	1	0.430846	0	0.339072	0.000171803	0.00255112	0	0	0.000735165	1.35364e-05	1	0.204946	0	0	0.0787632	0.181027	0	1	0	0.340708	1	0.75	0.25	0.333333	0.666667	0	0	0.775	0.75	0.906093	0.903453	0.950652	0.889643	0.912162	0.6875
